# Supplementary material for: Genome-wide sexually antagonistic variants reveal long-standing constraints on sexual dimorphism in fruit flies
Source: PLoS Biol. 2019 Apr 25;17(4):e3000244. doi: 10.1371/journal.pbio.3000244 (PMC6504117; doi:10.1371/journal.pbio.3000244)
Supplement: S1 Table — Genes where antagonistic SNPs were found. This includes information on their genomic location, how many antagonistic/nonantagonistic SNPs fall in each gene, and whether the antagonistic/nonantagonistic SNPs have missense effects. SNP, single nucleotide polymorphism. (XLSX) [file pbio.3000244.s008.xlsx]

## Sheet: Sheet1
Flybase gene ID	Flybase gene name	Chrom	Antagonistic missense variants	Antagonistic non-missense variants	Non-antagonistic missense variants	Non-antagonistic non-missense variants
FBgn0000038	nAChRbeta1	3L	0	5	0	173
FBgn0000092	CG2650	X	0	15	1	130
FBgn0000114	bru1	2L	0	9	1	1214
FBgn0000247	ca	3R	0	18	13	170
FBgn0000377	crn	X	0	35	3	39
FBgn0000422	Ddc	2L	0	1	2	164
FBgn0000464	Lar	2L	0	105	1	882
FBgn0000810	fs(1)K10	X	0	28	1	60
FBgn0000927	fs(1)Ya	X	0	1	1	94
FBgn0000928	fs(1)Yb	X	0	2	10	107
FBgn0000964	tj	2L	0	20	4	67
FBgn0001202	hook	2L	0	1	0	38
FBgn0001258	ImpL3	3L	0	23	0	168
FBgn0001330	kz	X	3	13	0	52
FBgn0001624	dlg1	X	0	18	6	343
FBgn0002023	Lim3	2L	0	16	1	358
FBgn0002031	l(2)37Cc	2L	0	2	0	147
FBgn0002044	swm	2L	0	3	1	17
FBgn0002440	l(3)mbn	3L	0	10	4	67
FBgn0002526	LanA	3L	3	26	2	104
FBgn0002543	robo2	2L	0	1	6	623
FBgn0002638	Rcc1	3L	0	20	0	116
FBgn0002924	ncd	3R	1	12	4	119
FBgn0002926	ndl	3L	0	7	41	191
FBgn0003048	pcx	X	0	7	10	85
FBgn0003068	per	X	0	9	0	238
FBgn0003079	Raf	X	0	13	0	182
FBgn0003159	CG2841	X	0	2	7	195
FBgn0003187	qua	2L	0	4	4	175
FBgn0003270	amos	2L	0	1	0	59
FBgn0003285	rst	X	0	6	1	75
FBgn0003346	RanGAP	2L	0	5	0	75
FBgn0003356	Jon99Cii	3R	0	4	0	85
FBgn0003357	Jon99Ciii	3R	0	9	0	84
FBgn0003358	Jon99Ci	3R	0	3	2	72
FBgn0003372	Sgs1	2L	0	1	1	140
FBgn0003710	tipE	3L	0	6	1	106
FBgn0003861	trp	3R	1	62	6	102
FBgn0003896	tup	2L	0	15	1	267
FBgn0004102	oc	X	0	10	0	188
FBgn0004513	Mdr65	3L	0	13	3	71
FBgn0004619	GluRIA	3L	0	1	3	145
FBgn0004622	TkR99D	3R	0	4	3	317
FBgn0004646	ogre	X	0	19	0	394
FBgn0005590	scw	2L	0	7	3	117
FBgn0005617	msl-1	2L	0	1	9	93
FBgn0005658	Ets65A	3L	0	31	0	301
FBgn0005672	spi	2L	0	4	0	45
FBgn0008636	hbn	2R	0	2	3	176
FBgn0010097	gammaTub37C	2L	0	25	0	121
FBgn0010197	Gyc32E	2L	0	2	2	272
FBgn0010198	RpS15Aa	X	0	2	0	126
FBgn0010300	brat	2L	0	23	2	457
FBgn0010309	pigeon	2L	1	22	9	143
FBgn0010414	SerT	2R	0	1	0	186
FBgn0010590	Prosbeta1	2R	0	4	0	84
FBgn0010762	simj	3L	0	1	2	343
FBgn0013563	Pex1	3L	0	4	6	174
FBgn0013810	Dhc36C	2L	0	2	2	338
FBgn0015000	betaggt-I	2L	0	1	2	94
FBgn0015247	Diap2	2R	0	9	2	110
FBgn0015277	Pi3K59F	2R	0	1	2	111
FBgn0015380	drl	2L	0	27	0	288
FBgn0015519	nAChRalpha3	X	0	2	0	345
FBgn0015609	CadN	2L	0	5	2	593
FBgn0015772	Nak	2L	0	9	8	166
FBgn0015808	ScpX	2L	0	4	0	52
FBgn0015903	apt	2R	0	12	1	519
FBgn0016675	Lectin-galC1	2L	1	9	0	77
FBgn0016685	Nlp	3R	0	2	0	121
FBgn0019972	Drice	3R	0	3	0	146
FBgn0020236	ATPCL	2R	0	40	2	146
FBgn0020251	sfl	3L	0	4	3	713
FBgn0020513	ade5	X	0	4	0	83
FBgn0020637	Lcp65Ag2	3L	0	1	0	28
FBgn0020644	Lcp65Ab1	3L	0	1	0	17
FBgn0020645	Lcp65Aa	3L	0	1	0	16
FBgn0020646	Lcp65APsi	3L	0	1	0	12
FBgn0020765	Acp65Aa	3L	0	1	0	24
FBgn0022699	D19B	3L	0	32	1	54
FBgn0022935	D19A	3L	0	30	1	44
FBgn0023523	Or2a	X	1	26	0	47
FBgn0023524	CG3078	X	2	57	0	36
FBgn0023525	CG3191	X	1	37	0	40
FBgn0023526	CG2865	X	0	39	0	73
FBgn0023527	CG3071	X	0	27	0	30
FBgn0023528	CG2924	X	0	22	0	45
FBgn0023529	CG2918	X	1	16	0	49
FBgn0024177	zpg	3L	0	14	0	132
FBgn0024230	Hs2st	2L	0	3	0	52
FBgn0024245	dnt	2L	0	3	3	192
FBgn0024921	Tnpo	3L	0	22	0	20
FBgn0024973	CG2701	X	0	6	7	101
FBgn0024991	CG2694	X	0	6	7	132
FBgn0024992	CG2658	X	0	15	2	173
FBgn0024993	CG2662	X	0	17	5	178
FBgn0024994	Csat	X	0	18	0	191
FBgn0024995	CG2680	X	0	8	0	145
FBgn0024996	eIF2Bbeta	X	0	8	0	156
FBgn0024997	CG2681	X	0	12	1	158
FBgn0024998	CG2685	X	0	10	1	121
FBgn0025573	PpN58A	2R	0	1	1	129
FBgn0025645	CG3598	X	1	6	0	71
FBgn0027070	CG17322	2L	1	9	4	102
FBgn0027074	CG17324	2L	0	19	12	161
FBgn0027106	Inx7	X	0	1	1	79
FBgn0027296	temp	X	1	37	1	27
FBgn0027949	msb1l	2L	0	1	0	32
FBgn0028369	kirre	X	0	25	0	1771
FBgn0028622	qsm	2R	0	1	2	248
FBgn0028664	VhaM9.7-c	3L	0	6	0	60
FBgn0028669	Vha100-3	2R	0	1	4	119
FBgn0028888	CG4168	2L	0	1	1	313
FBgn0028980	tant	3L	0	16	1	89
FBgn0029501	Crtp	2R	0	1	7	104
FBgn0029608	CG3091	X	0	48	1	32
FBgn0029642	CG3592	X	0	7	4	71
FBgn0029643	CG14420	X	0	9	0	74
FBgn0029644	CG14421	X	0	9	0	54
FBgn0029645	CG14422	X	0	7	1	74
FBgn0029646	CG14423	X	0	3	0	71
FBgn0029647	CG17959	X	0	3	0	51
FBgn0029648	CG3603	X	0	3	2	57
FBgn0029864	CG15894	X	0	1	6	254
FBgn0029922	CG14431	X	0	12	4	402
FBgn0029924	CG4586	X	1	7	4	96
FBgn0029925	CG3040	X	0	8	1	102
FBgn0029930	CG12541	X	0	1	0	230
FBgn0029932	CG4607	X	0	1	0	111
FBgn0030027	CG1632	X	0	6	3	189
FBgn0030028	Corp	X	0	6	1	84
FBgn0030029	CG15343	X	0	5	2	61
FBgn0030030	CG1636	X	0	1	0	81
FBgn0030065	CG12075	X	0	2	7	386
FBgn0030417	CG15725	X	0	3	16	82
FBgn0030420	CG12717	X	0	4	0	76
FBgn0030421	CG3812	X	0	3	0	120
FBgn0030474	CG15747	X	0	2	2	127
FBgn0031650	CG14044	2L	0	1	2	82
FBgn0031651	mRpL24	2L	0	1	0	84
FBgn0032350	CG6287	2L	0	2	1	154
FBgn0032414	CG17211	2L	2	13	9	207
FBgn0032415	rho-6	2L	0	17	1	125
FBgn0032416	Gr33a	2L	0	7	3	126
FBgn0032419	CG17217	2L	0	1	2	169
FBgn0032420	CG6583	2L	0	1	1	176
FBgn0032421	crok	2L	0	1	0	169
FBgn0032422	atilla	2L	0	4	0	180
FBgn0032642	CG5110	2L	0	1	0	82
FBgn0032643	GCS2beta	2L	0	4	2	96
FBgn0032644	CG5131	2L	0	4	0	79
FBgn0032647	CG15143	2L	0	2	18	135
FBgn0032648	CG15144	2L	0	2	4	135
FBgn0032649	CG15145	2L	0	1	9	86
FBgn0032651	Oli	2L	0	1	0	85
FBgn0032652	CG6870	2L	0	2	0	69
FBgn0032681	CG10283	2L	0	3	8	289
FBgn0032683	kon	2L	0	6	10	337
FBgn0032688	CG15160	2L	0	1	6	132
FBgn0032689	CG10413	2L	0	1	1	102
FBgn0032692	CG15161	2L	0	1	8	136
FBgn0032694	MESR3	2L	0	3	1	503
FBgn0032698	CG10336	2L	0	2	2	82
FBgn0032699	CG10383	2L	0	3	1	100
FBgn0032700	CG10338	2L	0	2	1	81
FBgn0032701	CG10341	2L	0	2	9	57
FBgn0032702	CG10376	2L	0	1	2	51
FBgn0032707	CG10348	2L	0	3	0	171
FBgn0032713	CG17323	2L	0	14	3	160
FBgn0032715	CG17597	2L	0	9	0	91
FBgn0032717	CG10600	2L	0	3	4	55
FBgn0032719	CG17321	2L	0	6	1	140
FBgn0032720	mRpL13	2L	0	5	0	91
FBgn0032721	CG10602	2L	0	9	2	123
FBgn0032723	ssp3	2L	0	20	10	277
FBgn0032726	CG10621	2L	0	1	0	68
FBgn0032727	CG10623	2L	0	2	3	64
FBgn0032728	Tango6	2L	1	3	15	79
FBgn0032729	L2HGDH	2L	0	4	0	89
FBgn0032730	CG10431	2L	0	4	2	102
FBgn0032731	Swip-1	2L	0	2	0	147
FBgn0032732	CG15168	2L	0	1	0	87
FBgn0032733	CG15170	2L	1	0	9	88
FBgn0032734	CG15169	2L	0	1	5	80
FBgn0032740	CG15172	2L	0	3	2	25
FBgn0032741	Sidpn	2L	0	1	1	29
FBgn0032763	CG17568	2L	4	11	7	80
FBgn0032768	CG17564	2L	0	14	1	96
FBgn0032769	CG10750	2L	0	17	0	88
FBgn0032770	CG13086	2L	0	1	0	97
FBgn0032771	CG17349	2L	0	5	0	189
FBgn0032772	CG17350	2L	0	8	1	126
FBgn0032773	fon	2L	0	7	2	133
FBgn0032774	CG17549	2L	0	20	3	119
FBgn0032775	CG17544	2L	1	33	1	155
FBgn0032779	CG16771	2L	1	24	5	113
FBgn0032780	CG13085	2L	3	20	1	119
FBgn0032781	RtcB	2L	0	16	0	100
FBgn0032782	Rab9	2L	1	12	2	107
FBgn0032783	CG10237	2L	0	6	0	149
FBgn0032785	CG10026	2L	0	5	3	48
FBgn0032789	CG13083	2L	0	1	2	34
FBgn0032790	CG10194	2L	0	2	1	33
FBgn0032791	CG18094	2L	0	2	1	27
FBgn0032793	CG10189	2L	1	2	1	19
FBgn0032796	CG10188	2L	1	16	0	13
FBgn0032797	Hasp	2L	0	23	1	59
FBgn0032805	CG10337	2L	0	2	0	26
FBgn0032809	CG13078	2L	0	3	1	56
FBgn0032810	CG13077	2L	0	3	0	39
FBgn0032811	CG10268	2L	1	0	2	38
FBgn0032812	Hakai	2L	0	3	0	54
FBgn0032813	PCNA2	2L	0	3	0	53
FBgn0032814	CG10366	2L	0	5	2	53
FBgn0034045	CG8249	2R	1	0	6	172
FBgn0034046	tun	2R	0	3	0	641
FBgn0034047	CG12970	2R	0	1	0	56
FBgn0034049	bdg	2R	1	27	6	234
FBgn0034050	bug	2R	0	2	2	107
FBgn0034051	Mlf	2R	1	6	1	152
FBgn0034052	CG8299	2R	0	7	1	96
FBgn0034053	Cyp4aa1	2R	0	20	1	160
FBgn0034054	CG8366	2R	0	20	0	93
FBgn0034057	CG8314	2R	0	37	2	121
FBgn0034058	Pex11	2R	1	34	2	88
FBgn0034059	CG8320	2R	0	29	0	89
FBgn0034060	CG8370	2R	5	21	8	104
FBgn0034061	Ufc1	2R	0	13	0	96
FBgn0034062	CG8388	2R	0	14	9	86
FBgn0034063	CG8389	2R	0	16	5	146
FBgn0034065	Rrp42	2R	0	4	0	73
FBgn0034066	CG8397	2R	0	5	1	68
FBgn0034067	CG8399	2R	2	21	3	111
FBgn0034068	casp	2R	0	23	2	102
FBgn0034069	CG8401	2R	2	11	3	102
FBgn0034070	SP2353	2R	4	93	7	189
FBgn0034071	CG8405	2R	1	66	4	196
FBgn0034072	Dg	2R	0	1	14	394
FBgn0034408	sano	2R	0	1	5	881
FBgn0034521	Mgat1	2R	0	1	0	96
FBgn0034674	CG9304	2R	0	1	6	244
FBgn0034876	wmd	2R	0	1	0	48
FBgn0034877	levy	2R	0	1	0	19
FBgn0034878	pita	2R	0	1	0	65
FBgn0035010	CG13579	2R	0	2	1	486
FBgn0035011	CG13589	2R	1	0	2	85
FBgn0035012	CG13590	2R	0	1	3	85
FBgn0035477	CG14982	3L	0	1	1	192
FBgn0035478	CG10853	3L	0	1	0	111
FBgn0035479	CG14983	3L	0	1	1	101
FBgn0035480	CG14984	3L	0	1	3	83
FBgn0035481	CG12605	3L	0	1	6	199
FBgn0035504	Teh4	3L	0	5	1	130
FBgn0035505	Teh2	3L	0	17	2	151
FBgn0035528	CG15012	3L	0	1	0	109
FBgn0035529	Fdx2	3L	0	1	0	114
FBgn0035532	CG15014	3L	2	20	4	61
FBgn0035533	Cip4	3L	3	155	0	340
FBgn0035534	mRpS6	3L	0	18	1	72
FBgn0035537	CG11342	3L	0	18	3	69
FBgn0035538	DopEcR	3L	0	48	0	130
FBgn0035539	slow	3L	0	15	6	246
FBgn0035542	DOR	3L	0	1	2	356
FBgn0035543	CG15020	3L	0	1	2	172
FBgn0035544	CG15021	3L	0	5	0	57
FBgn0035551	CG7465	3L	0	2	3	104
FBgn0035552	CG11350	3L	0	2	0	109
FBgn0035553	CG13722	3L	0	2	3	125
FBgn0035644	DNApol-epsilon58	3L	0	1	2	182
FBgn0035645	CG5592	3L	0	1	10	175
FBgn0035647	CG10486	3L	0	4	1	238
FBgn0035648	CG13288	3L	0	8	4	383
FBgn0035649	CG10483	3L	0	3	0	164
FBgn0035656	CG10479	3L	1	31	2	121
FBgn0035657	alphaKap4	3L	0	21	1	94
FBgn0035661	CG10477	3L	1	5	5	96
FBgn0035663	CG6462	3L	1	4	5	74
FBgn0035665	Jon65Aiii	3L	0	20	1	84
FBgn0035666	Jon65Aii	3L	2	17	0	80
FBgn0035667	Jon65Ai	3L	0	20	0	90
FBgn0035685	CG13297	3L	0	1	3	53
FBgn0035688	CG10289	3L	0	9	1	81
FBgn0035689	CG7376	3L	2	19	6	55
FBgn0035690	CG10274	3L	0	26	6	61
FBgn0035691	CG7386	3L	5	17	0	22
FBgn0035692	Sf3b6	3L	0	16	0	9
FBgn0035693	CG8219	3L	4	6	2	28
FBgn0035694	CG13299	3L	0	6	0	38
FBgn0035695	CG10226	3L	0	7	2	76
FBgn0035696	Best2	3L	3	29	0	133
FBgn0035697	CG10163	3L	0	19	4	100
FBgn0035707	CG8368	3L	0	14	8	189
FBgn0035708	CG8398	3L	0	14	3	225
FBgn0036099	CG11811	3L	0	1	0	176
FBgn0036101	NijA	3L	0	1	1	156
FBgn0036624	RAF2	3L	0	1	9	105
FBgn0036627	Gagr	3L	0	1	1	99
FBgn0039697	CG7834	3R	0	5	1	123
FBgn0039698	CG7789	3R	0	6	0	113
FBgn0039702	Vps16B	3R	1	9	4	115
FBgn0039703	CG7829	3R	0	8	0	120
FBgn0039704	neo	3R	0	12	6	150
FBgn0039705	Atg16	3R	0	37	0	148
FBgn0039707	Prtl99C	3R	0	30	1	65
FBgn0039709	Cad99C	3R	0	69	2	87
FBgn0039710	dgt1	3R	3	62	0	32
FBgn0039711	CG7824	3R	5	55	0	22
FBgn0039712	CG15514	3R	0	72	0	28
FBgn0039713	RpS8	3R	0	84	0	48
FBgn0039714	Zip99C	3R	0	97	0	78
FBgn0039718	CG15517	3R	5	95	0	31
FBgn0039719	CG15515	3R	0	108	0	25
FBgn0039722	Capa	3R	1	70	0	56
FBgn0039723	CG15522	3R	0	3	0	76
FBgn0039733	CG11504	3R	0	2	1	78
FBgn0039734	Tace	3R	0	3	0	111
FBgn0039735	Nph	3R	0	2	0	94
FBgn0039736	CG7912	3R	0	2	1	101
FBgn0040060	yip7	3L	0	6	0	96
FBgn0040268	Top3alpha	2L	0	10	1	8
FBgn0040309	Jafrac1	X	0	2	0	113
FBgn0040333	brv3	X	0	1	1	75
FBgn0040336	Seipin	X	0	1	0	63
FBgn0040352	CG14416	X	0	1	5	65
FBgn0040353	CG14417	X	0	1	2	66
FBgn0040391	CG2854	X	0	2	0	67
FBgn0040392	CG14050	X	0	6	1	68
FBgn0040696	CG18675	3L	0	11	0	219
FBgn0040697	Teh3	3L	0	8	1	72
FBgn0040992	CG10570	2L	0	18	0	119
FBgn0040993	CG17325	2L	0	17	0	103
FBgn0040996	CG12617	2L	0	1	0	112
FBgn0041180	Tep4	2L	0	2	1	47
FBgn0041233	Gr59e	2R	0	1	8	56
FBgn0041234	Gr59f	2R	0	1	2	65
FBgn0041237	Gr58c	2R	0	1	9	205
FBgn0041238	Gr58b	2R	0	1	7	211
FBgn0041239	Gr58a	2R	0	1	11	189
FBgn0041630	Hexo1	3L	0	1	3	125
FBgn0041789	Pax	2L	0	91	0	365
FBgn0042118	Cpr65Ax2	3L	0	1	0	18
FBgn0042119	Cpr65Au	3L	0	1	0	23
FBgn0042185	MCU	3L	0	18	2	780
FBgn0044047	Ilp6	X	0	1	0	63
FBgn0045852	ham	2L	0	22	2	357
FBgn0046302	CG10650	2L	0	1	5	87
FBgn0047000	CG33946	3L	0	9	0	53
FBgn0047038	ND-13B	3L	0	1	0	150
FBgn0047334	BG642312	3L	0	7	1	44
FBgn0050093	COX6AL	2R	0	13	0	119
FBgn0050181	ppk3	2R	0	1	1	59
FBgn0050184	CG30184	2R	0	2	1	90
FBgn0050185	AIMP3	2R	0	1	1	54
FBgn0051032	CR31032	3R	0	65	0	17
FBgn0051036	CG31036	3R	6	117	2	44
FBgn0051038	CG31038	3R	5	271	1	108
FBgn0051752	CG31752	2L	0	2	4	34
FBgn0051759	CG31759	2L	0	1	10	73
FBgn0051760	CG31760	2L	1	17	16	547
FBgn0051797	CG31797	2L	0	5	7	74
FBgn0051798	CG31798	2L	0	15	0	88
FBgn0051862	CG31862	2L	0	1	0	121
FBgn0051867	CG31867	2L	0	2	2	153
FBgn0052240	CG32240	3L	0	18	0	43
FBgn0052250	PMP34	3L	0	23	1	73
FBgn0052251	Claspin	3L	5	22	15	96
FBgn0052406	PVRAP	3L	0	31	0	287
FBgn0052407	CG32407	3L	0	1	0	130
FBgn0052409	CG32409	3L	0	1	2	177
FBgn0052413	CG32413	3L	0	2	7	175
FBgn0052636	CR32636	X	0	2	0	107
FBgn0052647	CG32647	X	0	1	3	172
FBgn0052718	CG32718	X	1	0	3	82
FBgn0052732	CG32732	X	0	9	5	138
FBgn0052793	CG32793	X	0	3	4	92
FBgn0053120	CG33120	2L	0	3	3	71
FBgn0053218	CR33218	X	0	2	0	61
FBgn0053463	CG33463	2R	0	1	1	67
FBgn0053493	CG33493	3L	0	1	0	157
FBgn0053514	CG33514	3L	0	18	2	70
FBgn0053523	CG33523	3L	0	12	8	244
FBgn0053532	lectin-37Da	2L	0	7	1	72
FBgn0053533	lectin-37Db	2L	1	6	2	60
FBgn0053993	CG33993	3L	1	82	5	177
FBgn0054029	CG34029	2R	0	1	1	131
FBgn0054052	CR34052	X	0	5	0	46
FBgn0061492	loj	3L	0	1	0	66
FBgn0065066	snoRNA:Me28S-A2564	3R	0	69	0	38
FBgn0065096	snmRNA:359	2L	0	14	0	30
FBgn0066365	dyl	3L	1	13	0	231
FBgn0083969	CG34133	3R	1	81	1	63
FBgn0085300	Cpr65Ay	3L	0	1	0	53
FBgn0085327	CG34298	3R	0	2	1	72
FBgn0085362	Vml	X	2	14	3	42
FBgn0085370	Pde11	2L	0	12	10	775
FBgn0085397	Fili	2R	0	11	5	1293
FBgn0085398	ppk9	2R	0	1	2	202
FBgn0086061	snoRNA:Or-CD8	3R	0	74	0	31
FBgn0086444	l(2)37Cb	2L	0	1	1	157
FBgn0086611	Lcp65Ag3	3L	0	1	0	25
FBgn0086909	CG31751	2L	0	1	2	129
FBgn0243486	rdo	2L	0	1	2	370
FBgn0250815	Jon65Aiv	3L	0	8	3	75
FBgn0259171	Pde9	X	0	2	3	681
FBgn0259201	CG42305	2L	0	17	0	103
FBgn0259210	prom	2R	0	1	6	307
FBgn0260000	CG17570	2L	0	1	3	82
FBgn0260228	CG42502	2L	0	18	0	119
FBgn0260632	dl	2L	0	3	4	206
FBgn0260969	CG42592	3R	0	31	2	60
FBgn0261089	Sytalpha	2L	0	5	0	165
FBgn0261274	Ero1L	3L	0	3	2	144
FBgn0261284	bou	X	0	3	2	100
FBgn0261509	haf	2L	0	2	2	727
FBgn0261631	CG42714	3L	0	7	0	55
FBgn0261649	tinc	3R	0	1	7	628
FBgn0261801	CG42747	3L	0	18	1	505
FBgn0262017	CG42830	2L	0	2	4	63
FBgn0262018	CadN2	2L	0	21	7	542
FBgn0262377	mir-2a-1	2L	0	3	0	8
FBgn0262398	mir-124	2L	0	1	0	82
FBgn0262406	let-7	2L	0	3	0	139
FBgn0262446	mir-137	2R	0	8	0	72
FBgn0262449	mir-2b-2	2L	0	3	0	9
FBgn0262456	mir-125	2L	0	3	0	131
FBgn0262460	mir-2a-2	2L	0	3	0	9
FBgn0262463	mir-100	2L	0	3	0	123
FBgn0262787	CG43168	3L	0	16	2	40
FBgn0262856	CG43220	2L	0	4	0	70
FBgn0262857	CG43221	2L	0	4	0	78
FBgn0262985	CG43293	3L	0	30	1	56
FBgn0262996	CR43304	2L	0	1	0	90
FBgn0263000	CG43308	2R	0	1	1	60
FBgn0263049	let-7-C	2L	0	3	0	275
FBgn0263088	CR43356	2L	0	1	0	144
FBgn0263334	CR43415	2R	0	3	0	124
FBgn0263338	CR43419	2L	0	5	0	71
FBgn0263339	CR43420	2L	0	1	0	68
FBgn0263568	mir-4946	2L	0	7	0	100
FBgn0263576	mir-4919	2R	0	18	0	118
FBgn0263654	CG43645	2L	0	4	0	78
FBgn0263838	CR43700	2L	0	1	0	26
FBgn0263973	jv	3L	0	12	18	443
FBgn0264089	sli	2R	0	35	3	517
FBgn0264348	CR43804	2L	0	1	0	74
FBgn0264362	CG43814	2L	0	5	1	73
FBgn0264365	CR43817	2L	0	4	0	71
FBgn0264391	CR43839	2L	0	17	0	35
FBgn0264598	PsGEF	X	1	18	6	117
FBgn0264603	CR43952	3L	0	6	0	84
FBgn0264845	Tep5	2L	0	2	25	36
FBgn0264893	CR44084	X	0	3	0	109
FBgn0265045	Strn-Mlck	2R	21	222	38	680
FBgn0265073	CR44184	2L	0	2	0	31
FBgn0265078	CR44189	2L	0	3	0	105
FBgn0265079	CR44190	2L	0	7	0	127
FBgn0265080	CR44191	2L	0	4	0	59
FBgn0265263	CG42688	2L	0	21	0	95
FBgn0265296	Dscam2	3L	0	1	4	566
FBgn0265467	CR44360	3L	0	21	0	43
FBgn0265511	CR44373	2R	0	4	0	114
FBgn0265523	Smr	X	0	3	13	363
FBgn0265715	CR44522	3L	0	12	0	135
FBgn0265864	CR44653	2R	0	1	0	61
FBgn0265950	CR44737	2L	0	5	0	120
FBgn0265951	CR44738	2L	0	6	0	104
FBgn0265952	CR44739	2L	0	4	0	112
FBgn0265953	CR44740	2L	0	3	0	79
FBgn0265954	CR44741	2L	0	1	0	52
FBgn0265993	CR44768	2L	0	3	0	82
FBgn0265994	CR44769	2L	0	1	0	81
FBgn0265995	CR44770	2L	0	1	0	66
FBgn0265996	CR44771	2L	0	1	0	79
FBgn0266099	CG44836	3L	0	2	3	185
FBgn0266202	CR44897	2L	0	1	0	153
FBgn0266203	CR44898	2L	0	1	0	147
FBgn0266209	CR44904	2L	0	3	0	43
FBgn0266313	CR44978	2L	0	15	0	79
FBgn0266314	CR44979	2L	0	3	0	68
FBgn0266379	CR45021	2R	0	43	0	100
FBgn0266438	PIG-Z	2R	0	1	6	162
FBgn0266439	CG45069	2R	0	1	2	207
FBgn0266588	CR45113	3L	0	1	0	52
FBgn0266589	CR45114	3L	0	1	0	60
FBgn0266649	CR45156	3L	0	44	0	91
FBgn0266677	CR45167	3L	0	2	0	136
FBgn0266773	CR45238	3L	0	1	0	45
FBgn0266774	CR45239	3L	0	1	0	56
FBgn0266796	CR45258	2L	0	15	0	110
FBgn0266871	CR45332	2L	0	1	0	53
FBgn0266872	CR45333	2L	0	1	0	48
FBgn0266967	CR45418	3L	0	10	0	108
FBgn0266969	CR45420	3L	0	3	0	69
FBgn0266970	CR45421	3L	0	1	0	49
FBgn0266988	CR45439	3L	0	16	0	85
FBgn0266989	CR45440	3L	0	20	0	92
FBgn0266990	CR45441	3L	0	2	0	93
FBgn0267036	CR45480	X	0	9	0	27
FBgn0267261	CR45697	2L	0	1	0	148
FBgn0267264	CR45700	2L	0	20	0	106
FBgn0267286	CR45722	2L	0	16	0	41
FBgn0267287	CR45723	2L	0	16	0	37
FBgn0267350	PI4KIIIalpha	X	1	0	0	107
FBgn0267579	CR45919	2L	0	1	0	144
FBgn0267663	CR46001	3L	0	1	0	87
FBgn0267667	CR46005	3L	0	5	0	76
FBgn0267726	CG46059	2L	0	22	0	104
FBgn0267795	Frl	3L	0	4	1	321
FBgn0267928	CR46209	2L	0	3	0	105
FBgn0267964	CG46244	2L	0	83	0	704
FBgn0283680	IP3K2	X	0	4	6	437
FBgn0284082	CG46304	2L	0	1	0	83
FBgn0284220	Top2	2L	0	5	0	46
FBgn0285896	btl	3L	0	8	7	324
